# Supplementary material for: Seaweed Loads Cause Stronger Bacterial Community Shifts in Coastal Lagoon Sediments Than Nutrient Loads
Source: Front Microbiol. 2019 Jan 9;9:3283. doi: 10.3389/fmicb.2018.03283 (PMC6333863; doi:10.3389/fmicb.2018.03283)
Supplement: Supplementary file 2 [file Table_2.XLSX]

## Sheet: Folha1
Table S2. Shannon α-diversity index calculated for each replicate of each treatment A- at the OTU level and B- at the order level
		A		B
Replicates		Shannon		Shannon
A2S	Reference	8.93		5.34
B2S		9.27		5.78
C1S		9.2		5.82
D3S		9.44		5.6
E2S		9.72		5.46
A14S	N2SW0	9.5		5.47
B11S		9.37		5.6
C4S		9.49		5.51
D5S		9.07		5.6
E1S		9.18		5.45
A9S	N0Grac	9.77		5.88
B1S		9.03		5.5
C5S		9.71		5.67
D12S		8.87		4.77
E9S		9.13		4.75
A7S	N2Grac	9.39		5.57
C10S		8.17		4.26
D1S		9.13		5.51
E13S		9.09		4.86
A12S	N0Ulva	9.05		4.87
B12S		9.58		5.76
C6S		9.2		5.91
D13S		8.89		4.65
E3S		9.51		5.67
A15S	N2Ulva	6.56		3.92
B6S		9.36		5.56
C8S		9.06		5.46
D2S		7.92		4.33

## Sheet: Sheet1
	Chao				Shannon				Observed Species
A2S	4949.66			A2S	8.93			A2S	2243
B2S	1731.99			B2S	9.27			B2S	1458
C1S	2487.04			C1S	9.2			C1S	1798
D3S	5489.16			D3S	9.44			D3S	2574
E2S	5829.88			E2S	9.72			E2S	2828
A14S	3910.76			A14S	9.5			A14S	2283
B11S	4977.17			B11S	9.37			B11S	2451
C4S	6098.99			C4S	9.49			C4S	2688
D5S	2745.04			D5S	9.07			D5S	1856
E1S	5130.63			E1S	9.18			E1S	2283
A9S	5428.63			A9S	9.77			A9S	2645
B1S	4847.2			B1S	9.03			B1S	2229
C5S	4912.3			C5S	9.71			C5S	2498
D12S	5441.68			D12S	8.87			D12S	2383
E9S	5438.04			E9S	9.13			E9S	2468
A7S	5724.3			A7S	9.39			A7S	2533
C10S	4783.92			C10S	8.17			C10S	2051
D1S	3228.39			D1S	9.13			D1S	1999
E13S	5291.47			E13S	9.09			E13S	2331
A12S	4198.37			A12S	9.05			A12S	2203
B12S	3701.64			B12S	9.58			B12S	2368
C6S	1682.04			C6S	9.2			C6S	1377
D13S	4931.1			D13S	8.89			D13S	2224
E3S	5571.09			E3S	9.51			E3S	2549
A15S	2831.74			A15S	6.56			A15S	1333
B6S	4972.24			B6S	9.36			B6S	2282
C8S	4869.13			C8S	9.06			C8S	2227
D2S	4742.94			D2S	7.92			D2S	1865
