# Supplementary material for: Seaweed Loads Cause Stronger Bacterial Community Shifts in Coastal Lagoon Sediments Than Nutrient Loads
Source: Front Microbiol. 2019 Jan 9;9:3283. doi: 10.3389/fmicb.2018.03283 (PMC6333863; doi:10.3389/fmicb.2018.03283)
Supplement: Supplementary file 3 [file Table_3.XLSX]

## Sheet: SIMPER_Nutrients
Table S3. SIMPER analysis (10% cuttof) on the significantly different groups on PERMANOVA results. A) Comparison among no seaweeds addition (SW0) and Gracilaria load (Grac), B) Comparison among no nutrient addition (N0) and nutrient load (N2)
A
Groups SW0 & Gracilaria
Average dissimilarity = 60.79
	Group SW0	Group Gracilaria
OTUs	Av.Abund	Av.Abund	Av.Diss	Diss/SD	Contrib%	Cum.%
denovo19603	0.87	17.37	0.23	1.13	0.37	0.37
denovo1309	1.07	7.1	0.09	0.89	0.15	0.52
denovo60628	3.54	6.22	0.09	0.97	0.15	0.67
denovo64034	16.37	12.36	0.07	1.58	0.12	0.78
denovo64003	4.01	3.32	0.07	0.92	0.12	0.9
denovo36296	2.23	6.76	0.07	1.27	0.11	1.01
denovo42704	3.78	4.7	0.07	1.27	0.11	1.12
denovo24813	2.42	6.62	0.06	1.53	0.1	1.22
denovo6380	13.23	10.11	0.06	1.46	0.1	1.32
denovo60848	13.71	10.64	0.06	1.47	0.1	1.41
B
Groups N0 & N2
Average dissimilarity = 60.66
	Group N0	Group N2
OTUs	Av.Abund	Av.Abund	Av.Diss	Diss/SD	Contrib%	Cum.%
denovo60628	0.82	13.78	0.19	0.81	0.32	0.32
denovo19603	9.92	7.28	0.16	0.98	0.27	0.59
denovo64003	0	9.54	0.13	1.36	0.22	0.8
denovo42704	0.52	10.05	0.13	1.96	0.22	1.02
denovo13522	0.96	7.65	0.1	0.76	0.17	1.19
denovo40131	1.18	6.12	0.07	0.85	0.12	1.31
denovo64034	13.84	13.73	0.06	1.38	0.11	1.42
denovo1309	4.23	2.12	0.06	0.76	0.11	1.52
denovo8941	0.43	4.7	0.06	1.19	0.1	1.62
