# Supplementary material for: Seaweed Loads Cause Stronger Bacterial Community Shifts in Coastal Lagoon Sediments Than Nutrient Loads
Source: Front Microbiol. 2019 Jan 9;9:3283. doi: 10.3389/fmicb.2018.03283 (PMC6333863; doi:10.3389/fmicb.2018.03283)
Supplement: Supplementary file 4 [file Table_4.XLSX]

## Sheet: Folha1
Table S4. Results of PERMANOVA main test, of α-diversity indexes (Chao I and Shannon), considering the main orders (order level), with Eucledian distances.
Source of Variation	Pseudo-F (Chao I/Shannon)	P (perm) (Chao I/Shannon)
Nutrients	0.0030/ 2.3503	0.884/0.159
Seaweeds	0.10805/2.2781	0.895/0.127
Nu x Se	1.3866/0.5247	0.277/0.587
H0: there are no differences in the distribution of orders for the different treatments, H0 rejected if: p < 0.05. Factors abbreviations: Nu, Nutrients; Se, Seaweeds; Bold face values are significant at P < 0.05, P-values based on 999 permutations.
