# Supplementary material for: Seaweed Loads Cause Stronger Bacterial Community Shifts in Coastal Lagoon Sediments Than Nutrient Loads
Source: Front Microbiol. 2019 Jan 9;9:3283. doi: 10.3389/fmicb.2018.03283 (PMC6333863; doi:10.3389/fmicb.2018.03283)
Supplement: Supplementary file 5 [file Table_5.XLSX]

## Sheet: PERMANOVA
Table S5. PERMANOVA, A- main test with Square root transformation and Bray-Curtis distances for order level composition, B- pair-wise test within the factor “Seaweeds” on order level composition
A
Source of Variation	Pseudo-F	P (perm)
Nutrients	27141	0.056
Seaweeds	3453	0.012
Nu x Se	0.51415	0.797
B
Groups	t	P (perm)
SW0, Gracilaria	24537	0.008
SW0, Ulva	20172	0.016
Gracilaria, Ulva	1112	0.298
H0: there are no differences in the distribution of orders for the different treatments, H0 rejected if: p < 0.05. Factors abbreviations: Nu, Nutrients; Se, Seaweeds; SW0, no seaweeds. Bold face values are significant at P < 0.05, P-values based on 999 permutations.
