# Supplementary material for: Seaweed Loads Cause Stronger Bacterial Community Shifts in Coastal Lagoon Sediments Than Nutrient Loads
Source: Front Microbiol. 2019 Jan 9;9:3283. doi: 10.3389/fmicb.2018.03283 (PMC6333863; doi:10.3389/fmicb.2018.03283)
Supplement: Supplementary file 6 [file Table_6.XLSX]

## Sheet: Folha1
Table S6. PICRUST Level 3 KEGG pathways predictions. Collumns indicate the predicted number of genes for each pathway. Treatments are highlighted in different colors. Light grey- No nutrients or seaweeds added (Control), Dark grey- Only nutrients added (N2SW0), Light red- Only Gracilaria added (N0Grac), Dark red- Nutrients and Gracilaria added (N2Grac), Light green- Only Ulva added (N0Ulva), Dark…
	N0SW0	N0SW0	N0SW0	N0SW0	N0SW0	N2SW0	N2SW0	N2SW0	N2SW0	N2SW0	N0Gracilaria	N0Gracilaria	N0Gracilaria	N0Gracilaria	N0Gracilaria	N2Gracilaria	N2Gracilaria	N2Gracilaria	N2Gracilaria	N0Ulva	N0Ulva	N0Ulva	N0Ulva	N0Ulva	N2Ulva	N2Ulva	N2Ulva	N2Ulva
Level 3 KEGG Pathways	A2S-MS515F	B2S-MS515F	C1S-MS515F	D3S-MS515F	E2S-MS515F	A14S-MS515F	B11S-MS515F	C4S-MS515F	D5S-MS515F	E1S-MS515F	A9S-MS515F	B1S-MS515F	C5S-MS515F	D12S-MS515F	E9S-MS515F	A7S-MS515F	C10S-MS515F	D1S-MS515F	E13S-MS515F	A12S-MS515F	B12S-MS515F	C6S-MS515F	D13S-MS515F	E3S-MS515F	A15S-MS515F	B6S-MS515F	C8S-MS515F	D2S-MS515F
Cellular Processes; Cell Communication; Adherens junction	23	4	5	25	16	24	19	14	10	54	13	6	6	12	3	28	2	40	26	7	10	39	7	10	3	8	27	6
Cellular Processes; Cell Communication; Focal adhesion	177	54	64	207	208	138	150	115	62	150	173	50	137	310	89	110	127	104	96	198	110	87	315	58	73	68	180	80
Cellular Processes; Cell Communication; Tight junction	23	4	5	25	16	24	19	14	10	54	13	6	6	12	3	28	2	40	26	7	10	39	7	10	3	8	27	6
Cellular Processes; Cell Growth and Death; Apoptosis	3589	1907	1453	4645	4243	3933	3018	2309	1279	4641	2251	1244	2424	6379	2365	2975	4521	2278	4099	4964	2172	1948	9256	1135	2641	2457	2890	4498
Cellular Processes; Cell Growth and Death; Cell cycle - Caulobacter	262833	52038	113361	247897	181188	97006	159705	154000	113625	188954	141078	101883	132075	531752	127759	138467	331884	171748	194049	118983	138390	120779	461033	105468	223025	84910	254615	283130
Cellular Processes; Cell Growth and Death; Meiosis - yeast	20889	3840	9370	18626	13366	7305	12372	12005	9441	15087	10733	8080	10550	44621	10763	10798	29952	14387	15835	9129	10974	9766	35543	8575	25202	6850	20745	28075
Cellular Processes; Cell Growth and Death; p53 signaling pathway	4668	2112	1803	5615	5242	4389	3585	2896	1616	5278	2892	1545	2835	7417	2611	3400	4975	2735	4601	5369	2684	2318	10233	1493	2983	2692	3782	4972
Cellular Processes; Cell Motility; Bacterial chemotaxis	383471	72382	170075	366696	264384	130382	232364	224439	174101	282921	211744	150771	212072	1015864	244586	199088	715590	267530	345277	166113	205083	185534	900000	161663	459827	121319	383992	553860
Cellular Processes; Cell Motility; Bacterial motility proteins	974618	181437	421936	949679	665572	340178	608151	573820	428142	744036	522592	383222	488919	2282608	549833	510861	1500162	666600	829184	401589	512347	458995	2020313	404689	1123701	310009	974617	1350342
Cellular Processes; Cell Motility; Cytoskeleton proteins	119947	23263	51398	111624	80629	43082	72876	69625	51760	85769	62918	46685	60362	257526	59989	62642	160717	78752	88838	52234	62264	53611	214978	47239	99515	38746	117051	131043
Cellular Processes; Cell Motility; Flagellar assembly	352346	71220	154098	354404	250288	136074	228706	209831	154453	290479	191159	138370	180565	819047	195477	191890	495628	246194	319915	157703	187573	168658	727775	148514	462777	120253	358743	535785
Cellular Processes; Cell Motility; Regulation of actin cytoskeleton	23	4	5	25	16	24	19	14	10	54	13	6	6	12	3	28	2	40	26	7	10	39	7	10	3	8	27	6
Cellular Processes; Transport and Catabolism; Endocytosis	205	190	96	380	382	427	249	150	90	491	194	63	276	765	280	263	540	179	398	624	176	180	1228	72	132	178	149	436
Cellular Processes; Transport and Catabolism; Lysosome	28954	5162	13916	31703	21470	11236	20588	17466	13153	14527	20242	13154	14245	42449	10337	13554	20366	19753	14142	12765	18209	14808	43761	10735	12020	10029	29045	17575
Cellular Processes; Transport and Catabolism; Peroxisome	142848	27545	61059	132597	100080	52946	83054	84009	60372	99478	75310	55520	60530	225539	55342	73773	122342	87763	88919	59803	75805	64589	192366	56403	98962	43175	131523	123894
Cellular Processes; Transport and Catabolism; Phagosome	23	4	5	25	16	24	19	14	10	54	13	6	6	12	3	28	2	40	26	7	10	39	7	10	3	8	27	6
Environmental Information Processing; Membrane Transport; ABC transporters	1360385	285452	614543	1218700	930443	525464	813613	786289	605104	980825	712667	538861	676377	2612077	625098	743726	1557277	919249	938502	604319	733320	643200	2146316	535859	1021663	453506	1297548	1276208
Environmental Information Processing; Membrane Transport; Bacterial secretion system	397599	74772	168514	382939	273195	144373	243751	234009	169861	291584	211326	154224	194858	880601	209544	209117	565373	256196	311267	183746	207219	182026	751446	159055	368854	129037	380975	470177
Environmental Information Processing; Membrane Transport; Phosphotransferase system (PTS)	36138	7311	17182	33480	25560	13163	21721	20973	16664	23553	21221	14652	20466	102278	22680	18198	56659	23587	29898	21307	20902	18190	72881	15704	31993	12052	33397	42600
Environmental Information Processing; Membrane Transport; Secretion system	925575	171464	392988	893569	625962	329567	572609	544820	395801	690835	488964	362149	442924	1960874	474930	489092	1288555	608415	722040	394035	483193	426186	1720362	372750	888604	297074	898885	1109796
Environmental Information Processing; Membrane Transport; Transporters	2191540	452616	995220	1953492	1472165	832842	1316380	1273210	978983	1555157	1163228	879384	1104378	4193977	990305	1194620	2510325	1485237	1467848	945058	1186254	1022917	3392026	859205	1597274	727998	2110236	1993265
Environmental Information Processing; Signal Transduction; Calcium signaling pathway	498	140	179	499	273	143	270	272	206	503	191	188	140	494	127	254	93	329	211	132	243	232	372	172	131	170	486	318
Environmental Information Processing; Signal Transduction; MAPK signaling pathway - yeast	13767	2928	5684	14597	10585	6444	9101	8697	5692	11488	8600	5341	6766	28697	6994	7971	18458	8269	10408	7049	7588	6324	25459	5483	11094	4944	12729	14215
Environmental Information Processing; Signal Transduction; Notch signaling pathway	70	19	30	124	41	52	76	39	14	47	58	35	39	70	33	36	25	38	39	40	36	62	122	21	28	20	66	37
Environmental Information Processing; Signal Transduction; Phosphatidylinositol signaling system	54639	10998	23747	52219	37008	21074	34445	32579	23553	40322	30286	21799	27924	104849	25398	29561	68023	35933	39106	25047	29027	24060	92632	21450	43236	18857	53904	56567
Environmental Information Processing; Signal Transduction; Two-component system	1075820	205519	470308	1026013	737159	382291	652176	631052	476299	797127	583114	421050	550379	2423378	588016	565256	1662594	726864	865259	473374	572389	510266	2163733	441227	1065434	343096	1055634	1318201
Environmental Information Processing; Signal Transduction; VEGF signaling pathway	30	66	30	49	55	68	23	18	10	24	24	12	30	68	26	30	40	26	28	96	24	64	92	17	10	57	18	36
Environmental Information Processing; Signal Transduction; Wnt signaling pathway	70	19	30	124	41	52	76	39	14	47	58	35	39	70	33	36	25	38	39	40	36	62	122	21	28	20	66	37
Environmental Information Processing; Signaling Molecules and Interaction; Bacterial toxins	25136	4967	11592	23273	16661	8711	15393	14487	11522	18100	13575	10153	13190	50702	11568	13040	33283	17403	18632	11281	13640	12094	43036	10073	23374	8352	24796	27458
Environmental Information Processing; Signaling Molecules and Interaction; CAM ligands	154	50	59	182	192	114	131	101	52	96	160	44	131	298	86	82	125	64	70	191	100	48	308	48	70	60	153	74
Environmental Information Processing; Signaling Molecules and Interaction; Cellular antigens	36922	7270	15101	36332	25989	14984	23017	22177	15068	28027	20010	14229	16083	53431	13433	19918	32230	22416	24461	17240	19007	15655	51643	14147	28276	11981	34681	35332
Environmental Information Processing; Signaling Molecules and Interaction; ECM-receptor interaction	154	50	59	182	192	114	131	101	52	96	160	44	131	298	86	82	125	64	70	191	100	48	308	48	70	60	153	74
Environmental Information Processing; Signaling Molecules and Interaction; Ion channels	5192	1178	2498	5386	3749	1954	3355	3161	2309	3519	3363	2004	3069	13646	3283	2641	9097	3487	2998	2367	3005	2834	11073	2233	2265	1898	5107	4204
Genetic Information Processing; Folding, Sorting and Degradation; Chaperones and folding catalysts	528741	96726	225916	501880	353958	186419	324097	312185	225728	385863	280068	206692	250737	992708	234085	277616	600877	342461	379734	219182	275096	234316	856600	212427	467654	166941	517636	581447
Genetic Information Processing; Folding, Sorting and Degradation; Proteasome	16137	2790	7041	15308	10606	5250	9963	9548	7102	11721	8749	6370	8013	30654	6846	8422	18554	10744	11460	6113	8419	7339	25619	6522	15429	4946	16000	18342
Genetic Information Processing; Folding, Sorting and Degradation; Protein export	283927	53390	122979	267136	193185	100272	171934	166422	123666	202203	152281	110693	142727	574806	135693	147580	366697	186110	212260	124982	149326	127852	497454	113912	254586	89056	276719	317388
Genetic Information Processing; Folding, Sorting and Degradation; Protein processing in endoplasmic reticulum	53368	9474	24144	49555	35985	16404	31948	30801	23998	34747	29068	20685	29185	126074	28348	26703	75153	36593	41928	22279	28674	25482	104487	22681	49558	16053	53989	62671
Genetic Information Processing; Folding, Sorting and Degradation; RNA degradation	236661	45218	101189	229074	163018	86931	146835	140145	101394	172331	128935	92364	115869	456536	107116	124754	269318	153531	173602	107098	124700	105863	395696	95059	209215	76627	231338	261145
Genetic Information Processing; Folding, Sorting and Degradation; Sulfur relay system	207897	36835	88637	195801	134532	73749	131803	123160	88660	163329	106633	82758	94646	343160	82937	111035	209160	136641	150933	81370	107051	89594	302950	82348	216531	67068	207055	252757
Genetic Information Processing; Folding, Sorting and Degradation; Ubiquitin system	11188	1621	4791	10632	6523	3731	7235	6849	4618	8527	5648	4520	4282	10687	2439	6005	4466	6943	5746	3600	5618	4367	8893	4433	7858	3431	11081	9007
Genetic Information Processing; Replication and Repair; Base excision repair	187783	36450	81741	181288	128927	70595	116880	111443	81303	140373	103011	73925	90971	345994	81908	99989	205166	123312	132083	80987	100007	86221	300079	75219	156463	60703	182848	194546
Genetic Information Processing; Replication and Repair; Chromosome	666943	126758	281585	637929	456664	242263	408227	392206	284358	488461	356395	257398	323873	1380666	327357	349713	866458	428139	494102	288050	344849	296638	1188296	265294	562131	211601	644706	733250
Genetic Information Processing; Replication and Repair; DNA repair and recombination proteins	1209450	227939	522498	1147607	822299	433767	740662	712006	522671	872015	655001	472362	595307	2367523	555431	634321	1434538	788217	870742	517111	637344	546758	2014956	485395	1044410	383831	1177631	1303899
Genetic Information Processing; Replication and Repair; DNA replication	261608	49336	112652	247581	178841	94041	160818	154259	113108	188741	142388	101746	133124	517372	120938	137556	320594	170327	197006	116014	137704	116659	442505	105020	254000	84051	256450	305111
Genetic Information Processing; Replication and Repair; DNA replication proteins	452400	85609	193744	431290	310137	162467	277927	266241	195158	326130	246202	175154	229547	940771	219908	236987	584522	294571	340029	198569	236981	202813	804246	181478	413419	144368	442380	516060
Genetic Information Processing; Replication and Repair; Homologous recombination	388176	71998	167794	363584	262104	135673	236095	227598	168368	276104	209055	150881	194229	777687	180225	202623	466232	254282	284094	163909	203598	173771	650716	156052	352320	122008	381327	434127
Genetic Information Processing; Replication and Repair; Mismatch repair	313614	58860	136466	293040	211013	111084	191703	184910	136439	223572	171060	123196	161198	632110	147002	165097	400100	204783	233554	136455	165694	139946	530868	125891	296660	100841	307577	357458
Genetic Information Processing; Replication and Repair; Non-homologous end-joining	10520	2465	5058	10677	7445	4772	6905	6323	4653	9319	5785	4158	4700	14189	3675	6108	6372	7402	6358	4600	5928	5479	11759	4436	10677	3896	9959	10390
Genetic Information Processing; Replication and Repair; Nucleotide excision repair	152516	28488	67509	143756	103507	53901	93232	89961	66609	107463	84378	60006	77592	302481	69879	79698	182008	99783	109223	64864	81715	70202	248183	62124	141149	48478	148874	167553
Genetic Information Processing; Transcription; Basal transcription factors	2024	200	804	1875	1230	564	1067	1267	798	1102	1139	830	744	2475	620	1045	1508	1019	869	513	970	865	1775	806	868	402	1761	871
Genetic Information Processing; Transcription; RNA polymerase	68602	12875	29693	65606	46607	24515	42200	40396	29651	49511	36985	26816	33838	133568	31294	35704	80362	44900	49950	29969	36142	31053	113379	27674	62825	21748	67304	77067
Genetic Information Processing; Transcription; Spliceosome	26	2	16	31	26	16	14	16	26	36	30	8	16	50	15	18	28	16	30	13	30	13	32	14	21	12	34	20
Genetic Information Processing; Transcription; Transcription factors	579673	120275	252735	558348	408541	232456	361712	343009	250953	441688	317333	227860	286278	1168173	277905	316805	685982	382315	419540	267894	311228	270536	995633	229154	468337	195495	557819	599387
Genetic Information Processing; Transcription; Transcription machinery	426389	78374	187060	409910	287839	152309	263529	251860	184072	298245	237594	168201	201965	741658	174082	221701	434497	277482	273783	169422	228471	197171	633258	171115	321990	134770	413999	400817
Genetic Information Processing; Translation; Aminoacyl-tRNA biosynthesis	544181	101661	237426	507912	366990	189889	327951	318331	236375	382353	291913	211934	272359	1062801	247377	282034	640748	358046	387648	230418	286773	246540	893863	219861	475264	169690	533256	585035
Genetic Information Processing; Translation; mRNA surveillance pathway	22	3	19	22	13	6	10	17	22	64	17	16	44	33	2	15	6	14	8	0	8	34	13	26	9	3	34	10
Genetic Information Processing; Translation; Ribosome	945243	178032	411840	891804	643234	336581	576291	556545	410391	669536	515296	368431	479438	1870700	432783	493096	1121766	616538	682472	410180	499303	425083	1571945	382136	823152	298760	925764	1022057
Genetic Information Processing; Translation; Ribosome Biogenesis	627569	117141	265778	603165	428930	228384	385126	371158	266743	458543	337869	243521	298634	1203257	283511	329572	719852	400867	451436	270267	326386	279278	1030787	250875	551056	198398	607221	684299
Genetic Information Processing; Translation; Ribosome biogenesis in eukaryotes	26042	4435	10724	24763	16891	8979	15874	15525	10760	18799	13508	10200	10953	39785	9541	13508	24049	16054	16279	9616	13143	11063	35072	10215	18223	7874	24941	23588
Genetic Information Processing; Translation; RNA transport	67074	11102	28708	61635	44238	20629	39715	39047	29319	45010	36062	26381	34317	146907	34006	33573	101870	43368	52877	27698	34930	29454	123824	26762	67958	19700	66307	81737
Genetic Information Processing; Translation; Translation factors	236387	43688	102617	222229	160548	82384	142699	138826	102843	166072	128412	92257	117252	469142	109470	122134	282722	154181	168304	99167	124877	106708	396677	95487	199359	73098	230950	249530
Metabolism; Amino Acid Metabolism; Alanine, aspartate and glutamate metabolism	472272	91137	204132	452771	328409	175583	289485	278764	203269	347000	258022	183381	230910	910521	212987	249646	536996	307168	343375	206919	250497	216717	779416	190271	431684	151438	457727	521080
Metabolism; Amino Acid Metabolism; Amino acid related enzymes	694173	130717	300560	655227	474217	249437	421368	408801	299122	492612	377072	270696	343875	1345107	316442	363081	822511	450203	493936	299612	366871	313659	1145752	278835	595746	219452	674229	737516
Metabolism; Amino Acid Metabolism; Arginine and proline metabolism	608229	118899	261026	580571	420888	233717	376514	360446	258660	445219	332299	238154	292793	1104849	262384	327313	647687	390801	423525	269955	322855	275171	944787	239559	524258	200455	585008	625844
Metabolism; Amino Acid Metabolism; Cysteine and methionine metabolism	431048	80394	186832	401959	290792	153365	261771	253049	187037	310823	232532	168542	209439	787467	187118	226430	500693	281300	303383	179032	227487	193571	683734	171464	381822	135891	420272	459429
Metabolism; Amino Acid Metabolism; Glycine, serine and threonine metabolism	437722	91448	187013	427287	315793	182533	276414	262076	184908	334625	244298	171667	213367	807526	197363	239723	487166	277687	316379	212998	234341	199080	712956	171323	376147	148893	414567	464122
Metabolism; Amino Acid Metabolism; Histidine metabolism	293585	55953	127367	274103	201245	107034	176827	172948	126337	206675	160391	114592	143158	550720	128617	153592	331707	188004	201716	126388	155949	131034	459261	116346	245501	92454	282786	297850
Metabolism; Amino Acid Metabolism; Lysine biosynthesis	324984	61181	141923	302555	218642	116060	197832	190698	141701	228190	175946	127396	161771	627877	147568	170418	382308	214110	229188	139417	172384	146574	531072	130094	277176	103400	318932	339143
Metabolism; Amino Acid Metabolism; Lysine degradation	268287	51484	107971	255151	190414	104970	158663	159117	106848	189950	137929	103285	100105	400845	103920	139466	223807	155897	158791	108973	137873	118498	351183	102404	179674	79875	238547	223054
Metabolism; Amino Acid Metabolism; Phenylalanine metabolism	174204	35018	74064	167937	124837	69224	105527	102896	73443	129333	93931	67566	78394	303979	76234	92969	187901	110403	115552	77944	92620	79779	274874	68376	119211	55352	162575	156280
Metabolism; Amino Acid Metabolism; Phenylalanine, tyrosine and tryptophan biosynthesis	387192	72517	168853	363520	264660	136633	234463	227029	168579	270048	211990	151102	194722	785449	184322	200724	490723	252808	281397	168014	205886	175640	668072	156316	334122	121604	377141	414568
Metabolism; Amino Acid Metabolism; Tryptophan metabolism	300685	59407	122221	286185	216178	120113	177234	178275	120318	211459	156924	115770	114814	439842	114115	156857	246277	174799	173762	126311	156560	133640	387052	114232	179545	90785	265967	228213
Metabolism; Amino Acid Metabolism; Tyrosine metabolism	191818	39737	83100	187757	139510	76660	117621	113247	82258	141614	107218	74307	91344	349492	86541	102510	218983	124106	131825	86604	103877	90967	322168	76123	133352	62159	181963	174281
Metabolism; Amino Acid Metabolism; Valine, leucine and isoleucine biosynthesis	378928	72909	163431	355351	258625	138671	229632	222703	162398	267073	203808	148493	185736	703697	165977	199493	418975	244983	259502	164264	199749	168982	598564	149606	301864	121406	365734	375876
Metabolism; Amino Acid Metabolism; Valine, leucine and isoleucine degradation	447720	87965	183235	419695	317816	177363	261945	265032	180198	312400	231945	172614	171511	656494	170624	234579	367636	261532	257677	186011	232938	198196	572073	170390	267939	135610	397744	338515
Metabolism; Biosynthesis of Other Secondary Metabolites; beta-Lactam resistance	9848	1987	4320	10167	6603	4114	6717	6182	4170	7290	5782	3874	5009	17562	4332	5430	13416	6359	6628	4248	5362	4438	15885	3961	9554	3758	9792	10302
Metabolism; Biosynthesis of Other Secondary Metabolites; Betalain biosynthesis	2136	507	976	1847	1596	985	1168	1256	978	1757	1208	903	917	2491	698	1230	1671	1440	1131	878	1227	921	2370	768	837	684	2020	1012
Metabolism; Biosynthesis of Other Secondary Metabolites; Butirosin and neomycin biosynthesis	24104	4331	10686	21914	15378	8010	14619	14265	10564	15131	13218	9894	11954	42507	9690	12294	23483	15678	13869	9009	12870	10636	34500	9489	13364	7551	23649	18224
Metabolism; Biosynthesis of Other Secondary Metabolites; Caffeine metabolism	289	71	121	441	274	209	309	169	120	393	190	113	115	258	107	188	187	220	139	170	185	176	380	124	134	225	220	153
Metabolism; Biosynthesis of Other Secondary Metabolites; Flavone and flavonol biosynthesis	260	135	172	459	350	280	306	227	166	279	374	121	244	588	170	200	322	202	331	279	257	260	1178	140	170	242	305	352
Metabolism; Biosynthesis of Other Secondary Metabolites; Flavonoid biosynthesis	12488	2013	5700	10707	7719	3676	7084	7369	5566	7404	6560	5155	5017	18762	4874	6106	13840	7831	6298	3572	6713	5415	15628	5027	7126	3248	11676	8192
Metabolism; Biosynthesis of Other Secondary Metabolites; Indole alkaloid biosynthesis	2131	481	966	1825	1589	977	1160	1247	965	1732	1201	900	908	2486	693	1226	1669	1428	1122	876	1207	866	2362	765	836	674	2012	1008
Metabolism; Biosynthesis of Other Secondary Metabolites; Isoflavonoid biosynthesis	894	128	437	795	582	325	468	519	454	732	572	336	501	1342	343	527	993	658	418	340	533	505	966	407	552	208	879	485
Metabolism; Biosynthesis of Other Secondary Metabolites; Isoquinoline alkaloid biosynthesis	34959	6950	15443	33078	25501	12869	20484	20487	15124	23399	19708	13483	17580	65802	15947	18003	42002	22539	23764	15500	19207	16665	59515	14230	24108	10767	33264	31042
Metabolism; Biosynthesis of Other Secondary Metabolites; Novobiocin biosynthesis	69377	13464	30885	65316	48549	25352	41890	40688	30531	49136	38852	26939	36505	146290	34852	36520	95576	46047	51112	31338	37707	32565	126341	28395	55227	22102	67587	71332
Metabolism; Biosynthesis of Other Secondary Metabolites; Penicillin and cephalosporin biosynthesis	26674	4910	11989	22922	16596	9200	15791	15536	11673	16534	14094	10686	12266	39591	9612	13773	24451	17238	13335	9028	14359	11585	30735	10109	15573	8596	25750	17272
Metabolism; Biosynthesis of Other Secondary Metabolites; Phenylpropanoid biosynthesis	45587	9175	19722	42316	31061	16776	27192	27045	19857	31144	25627	17960	21777	73917	17114	23970	41420	28752	27262	18094	24238	19909	67744	17692	26600	14206	43193	34164
Metabolism; Biosynthesis of Other Secondary Metabolites; Stilbenoid, diarylheptanoid and gingerol biosynthesis	16526	2903	6536	16360	10923	6550	10277	10066	6385	12560	8306	6682	5179	15008	4200	9042	7731	9773	7766	5451	8290	7085	14743	6029	8157	4727	14414	10036
Metabolism; Biosynthesis of Other Secondary Metabolites; Streptomycin biosynthesis	164176	29772	72521	150252	107803	55503	98192	96704	71821	110009	89396	65394	82271	317251	73261	84827	187336	106818	106695	66341	87437	73016	257057	65661	119077	51083	160874	153012
Metabolism; Biosynthesis of Other Secondary Metabolites; Tropane, piperidine and pyridine alkaloid biosynthesis	68357	12941	29726	64656	47524	24785	40929	40049	29220	47256	37041	26499	32645	123339	29992	35744	78834	44200	46429	28634	36447	31433	111426	27492	50837	21303	65800	63762
Metabolism; Carbohydrate Metabolism; Amino sugar and nucleotide sugar metabolism	525350	97492	233553	483405	346726	178814	316884	307385	232996	358102	284629	208209	268810	1051538	241492	270815	637616	351135	363378	220382	281420	237916	869741	211451	427062	165245	519758	531332
Metabolism; Carbohydrate Metabolism; Ascorbate and aldarate metabolism	53898	11667	23257	53934	39064	22862	35046	32135	22682	40493	30780	21124	25157	85890	21156	29369	45952	34851	34863	23667	29130	25691	77616	20966	41411	18473	51409	49708
Metabolism; Carbohydrate Metabolism; Butanoate metabolism	534230	101020	225280	495525	377293	196608	308175	313738	222745	365470	278147	207508	224256	911551	226633	272003	545563	321621	345022	227028	281712	242430	776741	211013	388882	157569	483139	482231
Metabolism; Carbohydrate Metabolism; C5-Branched dibasic acid metabolism	181364	33861	77642	168063	123073	63693	107376	105965	77197	125397	95294	70581	87577	331864	78281	93841	202435	116309	125230	78342	94951	80352	285122	71775	147946	56172	174194	182845
Metabolism; Carbohydrate Metabolism; Citrate cycle (TCA cycle)	446122	83278	195397	415619	302984	156330	269573	260879	195386	318952	240705	174856	233442	920957	214339	232584	587726	292242	344452	205444	237194	202151	780876	180471	443495	144003	436209	533000
Metabolism; Carbohydrate Metabolism; Fructose and mannose metabolism	276900	54412	123125	263127	191990	99351	169028	162147	123158	190806	155297	109645	144992	577073	134870	143438	346899	185784	198185	122760	151000	130059	497571	111704	216487	88480	272457	278736
Metabolism; Carbohydrate Metabolism; Galactose metabolism	184260	34144	82762	163227	118606	61621	109335	107794	81962	117789	100624	74570	93482	338904	77401	94686	201807	122518	110863	70391	99446	81317	279844	71684	110121	57267	181195	145127
Metabolism; Carbohydrate Metabolism; Glycolysis / Gluconeogenesis	524447	99934	228980	487378	354967	186942	318131	306183	227812	369299	281438	205818	259413	971627	225196	274092	558474	343270	363958	225237	278492	236354	815549	208656	431473	167846	510717	532508
Metabolism; Carbohydrate Metabolism; Glyoxylate and dicarboxylate metabolism	350062	71834	148069	333280	248745	139248	215451	205437	146641	265528	183170	134921	158239	597258	150042	187859	366941	222412	254763	161448	184226	159983	540802	136260	327718	115435	328189	391550
Metabolism; Carbohydrate Metabolism; Inositol phosphate metabolism	74362	16239	33396	69121	49919	31376	46784	44551	32594	57721	39973	30272	35209	110957	28148	42215	66295	50185	46676	32772	40275	33765	101555	28697	48856	25976	72619	60110
Metabolism; Carbohydrate Metabolism; Pentose and glucuronate interconversions	158033	32762	70394	150105	108451	63048	100873	95064	68874	109680	90537	64900	78396	255978	60422	85481	139619	104300	93286	66775	87336	71617	221920	59842	97948	54316	154977	123570
Metabolism; Carbohydrate Metabolism; Pentose phosphate pathway	318976	61824	141256	299802	217843	115234	195081	188627	139235	219559	177155	126565	158115	581649	136311	166587	340712	208293	211297	134102	172955	145050	495502	127814	232283	102529	311460	294163
Metabolism; Carbohydrate Metabolism; Propanoate metabolism	501053	94909	208784	469058	350626	188305	294751	295748	205154	347325	261053	194182	206150	781728	195589	259059	452318	299609	310369	206948	261934	223662	673727	195054	359393	151981	456040	437074
Metabolism; Carbohydrate Metabolism; Pyruvate metabolism	560464	107959	241838	529380	388930	208503	340959	329398	239173	404444	302556	218864	270293	1058787	248233	295901	611868	358161	395132	247866	297938	254211	886707	223002	475279	181420	535844	584936
Metabolism; Carbohydrate Metabolism; Starch and sucrose metabolism	280574	52573	124378	256539	183332	94021	168135	163466	124533	186977	153177	111018	141618	555865	126971	143433	327312	186458	180893	111085	149230	126557	464246	111432	180952	87186	275630	248095
Metabolism; Energy Metabolism; Carbon fixation in photosynthetic organisms	265440	50485	115569	247156	180061	94193	161460	155780	115011	187289	143166	104151	131575	508806	117739	138277	302035	173037	190403	113866	140578	117351	424193	106431	232784	84546	259827	288180
Metabolism; Energy Metabolism; Carbon fixation pathways in prokaryotes	665051	123663	290402	614497	457843	230506	391729	386952	288791	457623	355177	257401	326532	1322246	312431	340203	817374	427462	480935	289437	353700	304358	1114958	270783	586597	204712	637909	717380
Metabolism; Energy Metabolism; Methane metabolism	634629	118614	277327	583302	431997	216433	370209	365450	275786	449085	328424	245163	300869	1165414	274310	323708	685154	419701	435670	255658	335242	295205	999331	256033	527302	192494	613938	657647
Metabolism; Energy Metabolism; Nitrogen metabolism	401927	76730	172924	385517	280442	148930	247053	237598	175510	309017	221040	156800	208492	892608	211022	214154	582688	264312	332990	194187	212467	183590	772161	162136	444674	131557	394650	532933
Metabolism; Energy Metabolism; Oxidative phosphorylation	760786	144421	335251	720333	507804	278141	475698	449068	333407	570207	406606	301756	376833	1316270	314165	406377	810014	511090	553741	334641	404136	342035	1197227	307630	702958	249236	760580	843433
Metabolism; Energy Metabolism; Photosynthesis	162992	34457	70973	157199	115401	58132	99629	95738	71004	116745	89633	63108	83306	350910	80057	84072	192977	107189	121740	73431	88249	75537	291496	67060	137655	52309	159462	177433
Metabolism; Energy Metabolism; Photosynthesis - antenna proteins	0	1080	20	60	80	20	40	0	20	0	20	0	0	0	0	20	0	0	0	0	0	0	20	0	0	60	20	0
Metabolism; Energy Metabolism; Photosynthesis proteins	175256	38766	76134	170251	125308	63945	107492	103159	76056	127862	96384	68052	89019	379641	87341	91473	208727	114914	131413	80420	94928	81156	314588	72009	146917	56779	170700	191409
Metabolism; Energy Metabolism; Sulfur metabolism	171327	32142	73594	163995	116185	63178	107487	101580	73962	127586	93822	67046	83452	316151	76913	91449	215898	112270	128615	75242	90088	76683	288020	67779	165430	56352	168415	199125
Metabolism; Enzyme Families; Cytochrome P450	24	9	7	33	16	29	29	14	10	55	14	7	8	16	5	29	3	40	28	17	13	38	17	13	5	10	32	7
Metabolism; Enzyme Families; Peptidases	762530	144276	332698	719088	516629	274898	465302	449089	331315	545601	414075	299419	368429	1409021	329216	401240	811409	499471	522995	318670	404974	346321	1196830	306107	628491	240555	744325	775084
Metabolism; Enzyme Families; Protein kinases	193485	34470	86652	175945	124094	63596	112803	112009	86908	138024	103338	76479	94419	405140	97062	101478	276510	130427	140808	76292	102196	92497	343915	79738	168566	58892	186686	207326
Metabolism; Glycan Biosynthesis and Metabolism; Glycosaminoglycan biosynthesis - chondroitin sulfate	0	0	0	0	1	1	0	0	0	0	0	0	0	0	0	1	1	0	0	1	0	0	5	0	0	0	0	2
Metabolism; Glycan Biosynthesis and Metabolism; Glycosaminoglycan degradation	15905	2849	7569	17589	11766	6318	11376	9624	7113	8194	10975	7208	7504	21910	5626	7441	10620	10568	7818	7407	9918	7976	22736	5999	6703	5656	15727	9343
Metabolism; Glycan Biosynthesis and Metabolism; Glycosphingolipid biosynthesis - ganglio series	6518	1087	2874	6457	4648	2398	4056	4051	2895	3836	4291	2637	3660	11638	2514	3280	6237	3861	4166	3646	3710	2569	10130	2638	3501	2284	6228	4755
Metabolism; Glycan Biosynthesis and Metabolism; Glycosphingolipid biosynthesis - globo series	21037	3596	10004	16690	12343	6599	12373	12490	9903	11539	12051	9186	11667	31525	6620	10971	17455	14379	9854	7254	11898	8458	22517	7780	9134	6780	21554	10440
Metabolism; Glycan Biosynthesis and Metabolism; Glycosylphosphatidylinositol(GPI)-anchor biosynthesis	56	3	30	53	22	36	286	42	34	217	26	27	14	46	12	63	60	80	628	4	16	6	32	32	2484	80	115	2222
Metabolism; Glycan Biosynthesis and Metabolism; Glycosyltransferases	193358	35238	84650	179644	130100	65253	114371	113358	84198	130039	105473	75971	94998	412625	95397	98681	249679	124590	129652	78212	103092	88605	330190	78479	139494	58854	186391	183615
Metabolism; Glycan Biosynthesis and Metabolism; Lipopolysaccharide biosynthesis	248442	44150	105687	242547	171669	85319	153017	147376	106473	179677	136130	96263	122819	514874	122155	128064	329442	160856	194877	106112	130135	112647	455218	102720	260618	76779	245460	310163
Metabolism; Glycan Biosynthesis and Metabolism; Lipopolysaccharide biosynthesis proteins	298877	52929	128321	286141	203261	100819	182174	176544	128869	213702	162674	116019	150843	639704	149391	154350	410754	194850	234292	127974	156871	136341	545025	123175	324700	92425	295934	380208
Metabolism; Glycan Biosynthesis and Metabolism; N-Glycan biosynthesis	24168	4386	11691	19933	14551	7425	14313	13963	11179	13467	13736	10306	13207	34259	7898	12466	23143	17015	12677	7824	13885	11242	27880	9407	15059	7810	24942	15746
Metabolism; Glycan Biosynthesis and Metabolism; Other glycan degradation	33200	5867	15329	30932	22916	11355	20581	20191	15414	17863	22879	13522	20310	68557	13410	16861	35614	21562	19741	14263	19259	14489	59356	12837	16993	11568	33069	24795
Metabolism; Glycan Biosynthesis and Metabolism; Peptidoglycan biosynthesis	329664	61597	142378	308435	223823	116553	197338	193670	142178	235351	176579	126741	161662	677779	155497	171768	398723	212971	233591	140003	172468	148340	549071	134115	275425	101778	318950	348269
Metabolism; Glycan Biosynthesis and Metabolism; Various types of N-glycan biosynthesis	447	73	284	277	191	151	386	274	307	657	203	251	673	1746	155	373	1408	516	1820	1038	286	124	741	252	5261	308	853	4346
Metabolism; Lipid Metabolism; alpha-Linolenic acid metabolism	17615	2936	7415	15218	11256	5931	10444	10363	7431	13619	8765	6845	7044	28986	7234	9392	20148	10934	12590	5569	9062	7489	21474	6794	24623	5278	16831	24485
Metabolism; Lipid Metabolism; Arachidonic acid metabolism	31019	6142	12254	31032	21009	12908	19652	19033	12024	24174	16452	12273	11130	33234	8806	16909	17282	18045	16581	11550	15379	13126	31908	11579	20513	9998	28477	24278
Metabolism; Lipid Metabolism; Biosynthesis of unsaturated fatty acids	135567	25908	56879	134306	93668	54116	86697	81018	55777	100478	73375	53397	56312	202361	50441	73335	107168	85340	82509	53268	70981	61562	181706	51920	103157	43829	128514	121239
Metabolism; Lipid Metabolism; Ether lipid metabolism	4047	769	1955	3478	2727	1376	2124	2384	1876	2703	2133	1617	1381	5745	1502	2120	3268	2544	2193	1460	2312	2168	4593	1731	1881	981	3492	2171
Metabolism; Lipid Metabolism; Fatty acid biosynthesis	299655	56888	129946	286610	206979	109492	183658	176435	128918	211195	165356	116860	146502	542773	131812	156458	342393	194746	205609	125833	159748	138474	486904	119248	237331	94262	290412	294229
Metabolism; Lipid Metabolism; Fatty acid elongation in mitochondria	355	79	188	558	328	237	380	234	147	289	388	148	196	447	129	233	249	214	236	219	235	228	697	171	163	282	331	212
Metabolism; Lipid Metabolism; Fatty acid metabolism	400520	74936	164062	371339	280509	149998	230745	235909	161977	272029	202893	155290	145961	574268	148200	204808	308354	234204	227549	157235	207761	177933	489641	154051	250623	116207	356602	307836
Metabolism; Lipid Metabolism; Glycerolipid metabolism	161230	30373	71329	143991	105522	57001	96964	94967	70578	110059	86962	65275	78340	286747	68600	85254	182823	105518	102807	62198	86800	71435	236890	62548	119687	51125	156977	142630
Metabolism; Lipid Metabolism; Glycerophospholipid metabolism	264917	49556	116184	250016	179195	95517	163056	156522	115492	191962	144090	104665	132797	505073	119539	141384	326630	174547	198681	116043	141359	121282	437763	106897	260565	85986	260961	302891
Metabolism; Lipid Metabolism; Linoleic acid metabolism	29098	5767	11922	29604	21539	11214	17774	16922	12141	20779	16253	11034	13657	53264	13512	14576	35791	18683	20138	12807	15230	13939	54283	11182	18835	8940	27134	27006
Metabolism; Lipid Metabolism; Lipid biosynthesis proteins	455431	85085	196581	426505	313138	161415	271402	266642	195409	313569	243870	177670	210134	835410	201857	234682	500044	291485	304409	185121	241900	209909	715832	181225	354380	138143	434223	437004
Metabolism; Lipid Metabolism; Primary bile acid biosynthesis	10892	1886	4377	10662	7750	3754	6244	6366	4423	6442	5507	4594	3825	15107	3435	5060	6889	6227	6470	5499	5710	4722	13763	3905	4666	2902	9402	6673
Metabolism; Lipid Metabolism; Secondary bile acid biosynthesis	3044	645	1470	3415	2395	1157	2002	1559	1508	1671	1688	1324	1710	6762	1183	1268	2400	2185	3174	3115	1804	1546	6669	1088	1472	1056	2889	2816
Metabolism; Lipid Metabolism; Sphingolipid metabolism	62754	10326	28555	59181	41150	20869	39095	37695	27346	32801	37787	27406	29663	93952	21260	30230	50124	40363	27827	21968	35552	28474	80067	23438	23902	19024	61682	32825
Metabolism; Lipid Metabolism; Steroid biosynthesis	13765	2266	6358	13183	9348	3975	8243	7799	6229	7703	7924	5629	6759	30400	7601	6172	21586	9293	8584	4737	7854	7218	26937	5594	7851	3936	13107	11238
Metabolism; Lipid Metabolism; Steroid hormone biosynthesis	28696	4351	11376	30564	20096	10268	18173	17767	10594	15406	16384	12287	9975	31797	8238	13153	13667	15472	10890	10872	15058	12548	30835	10685	9073	8021	25876	13213
Metabolism; Lipid Metabolism; Synthesis and degradation of ketone bodies	76644	14923	31064	69858	54772	29236	42593	44859	30540	49468	38324	29299	27550	111067	29266	38605	60525	42870	40462	31072	39501	33197	93649	29015	38121	21784	65835	49499
Metabolism; Metabolism of Cofactors and Vitamins; Biotin metabolism	88514	16058	38179	85692	61027	29904	53970	51924	38562	64446	48082	34049	42717	162931	38515	45710	102703	58335	67665	36478	46393	40872	146597	36787	93826	26976	87447	108527
Metabolism; Metabolism of Cofactors and Vitamins; Folate biosynthesis	231024	42965	98847	222605	156693	84691	144953	137909	98063	170379	125922	90955	110086	404724	96022	121967	241635	148152	164585	99052	121775	102126	351412	92127	217676	75168	226688	257784
Metabolism; Metabolism of Cofactors and Vitamins; Lipoic acid metabolism	33471	6756	14654	33476	23460	12863	21529	20221	14606	24680	19228	13485	16887	66876	15652	17883	37948	21905	24292	15377	18121	15240	58778	13431	23199	11203	32957	33627
Metabolism; Metabolism of Cofactors and Vitamins; Nicotinate and nicotinamide metabolism	203772	39531	87600	195088	141088	76066	125342	120198	87279	148490	110888	79452	98736	383992	92317	107577	232550	131605	146478	90171	107670	92384	336757	81249	172852	65082	196653	217305
Metabolism; Metabolism of Cofactors and Vitamins; One carbon pool by folate	265813	51626	114087	254632	187023	98041	162185	156083	114619	188361	144940	103308	131062	534591	126242	137951	319297	171358	193835	119485	140742	120828	460795	106103	224592	84359	256523	284781
Metabolism; Metabolism of Cofactors and Vitamins; Pantothenate and CoA biosynthesis	297271	56739	129052	283039	204759	108008	180893	174840	128282	210254	161431	115915	145034	559681	132400	155020	335561	193576	209014	130091	157341	134985	484532	119363	242517	94276	288457	303779
Metabolism; Metabolism of Cofactors and Vitamins; Porphyrin and chlorophyll metabolism	496159	101457	216544	467596	344981	182940	301821	288006	219090	364488	262966	191649	250670	1043673	251174	263701	662787	335886	376555	223410	262888	231241	928740	199009	421832	159426	485004	538870
Metabolism; Metabolism of Cofactors and Vitamins; Retinol metabolism	40350	8095	17181	38623	27710	15534	24927	23737	16973	28939	21367	15736	17316	61954	15760	21887	34559	26319	25625	15639	21199	18852	58304	15829	25579	12960	38611	32524
Metabolism; Metabolism of Cofactors and Vitamins; Riboflavin metabolism	121909	23726	52967	118921	85263	45513	75554	72617	52990	91500	67511	47325	62066	255564	61018	64620	166944	79450	97500	58639	64972	56100	223047	50125	123525	39554	118807	148892
Metabolism; Metabolism of Cofactors and Vitamins; Thiamine metabolism	189512	36781	84259	181781	130451	67920	116084	111241	84245	139658	104226	74025	98124	391274	91398	99567	241746	128217	143441	82883	102058	89843	340217	77985	167700	60810	187446	209576
Metabolism; Metabolism of Cofactors and Vitamins; Ubiquinone and other terpenoid-quinone biosynthesis	198910	36035	83794	182881	130951	69373	119251	116911	82973	139813	102769	77761	85540	324807	78166	102840	186198	123999	124203	75018	102356	84447	270740	77797	149670	61060	189499	188593
Metabolism; Metabolism of Cofactors and Vitamins; Vitamin B6 metabolism	89377	16728	38587	83560	59697	32379	54702	52964	38226	62999	48364	35186	41928	150990	35795	47008	86630	57277	58126	35596	46770	39222	129606	35155	70377	28052	86862	85611
Metabolism; Metabolism of Other Amino Acids; beta-Alanine metabolism	250732	46728	99950	238266	175682	96501	147035	149242	98411	172013	127426	97662	90721	355988	91492	129363	191015	142980	141743	99950	127610	109472	307934	94713	154421	73673	221131	192400
Metabolism; Metabolism of Other Amino Acids; Cyanoamino acid metabolism	85364	16863	36095	80253	57404	33072	52256	50919	35887	63594	46056	33546	38413	130183	29971	46191	68743	53152	52131	34707	44109	37295	110197	32682	61906	27981	80550	74580
Metabolism; Metabolism of Other Amino Acids; D-Alanine metabolism	44943	8542	19161	42225	30416	16432	27562	26624	19161	33809	24025	17314	21957	95318	21968	23795	56342	28951	33697	19410	23234	19881	76001	18153	45647	14254	43549	55613
Metabolism; Metabolism of Other Amino Acids; D-Arginine and D-ornithine metabolism	6311	1134	2306	6535	4103	2826	4319	3961	2313	6145	3021	2504	1913	6969	1921	3630	3246	3578	4040	2537	2898	2235	6952	2324	5552	2138	5980	7822
Metabolism; Metabolism of Other Amino Acids; D-Glutamine and D-glutamate metabolism	64088	12085	28098	58654	43212	22334	37781	37239	27907	45138	34664	24335	32877	120677	27595	33526	72385	41905	44949	27439	33674	28987	100240	26123	54494	20159	62540	66144
Metabolism; Metabolism of Other Amino Acids; Glutathione metabolism	174191	38589	71161	175508	125912	77282	112509	105356	70487	142977	92780	67983	72157	267621	68124	97861	141717	107503	120520	83185	90531	78000	246520	66911	144864	60943	162775	179584
Metabolism; Metabolism of Other Amino Acids; Phosphonate and phosphinate metabolism	24567	5014	9939	23836	18040	10328	14740	14774	10100	17494	13957	9424	11715	49408	12515	13392	33739	15084	16903	12734	12988	11012	43090	9334	17761	8080	22578	22342
Metabolism; Metabolism of Other Amino Acids; Selenocompound metabolism	190089	36412	83576	177080	131010	68679	115079	111557	84001	132272	105169	74245	97367	373361	89424	99478	248747	124765	138746	85217	102294	86410	325200	75416	167252	60655	184314	201620
Metabolism; Metabolism of Other Amino Acids; Taurine and hypotaurine metabolism	58368	12734	24910	59887	44172	25073	37548	35291	24819	46580	34113	23130	28998	122183	30117	31713	76836	36923	46838	29856	31816	27903	111404	23271	54391	20092	55071	68604
Metabolism; Metabolism of Terpenoids and Polyketides; Biosynthesis of 12-, 14- and 16-membered macrolides	86	46	42	132	115	47	49	96	110	22	254	46	653	5343	1489	45	7065	109	1040	467	82	96	5441	51	259	59	40	1058
Metabolism; Metabolism of Terpenoids and Polyketides; Biosynthesis of ansamycins	28399	5563	12993	27110	20259	10142	17423	17062	12706	19038	16866	11437	15349	63461	14388	14606	38716	18638	21052	12421	15987	13550	50427	11896	24326	8971	27945	30694
Metabolism; Metabolism of Terpenoids and Polyketides; Biosynthesis of siderophore group nonribosomal peptides	13201	2823	6138	12101	9087	4920	7770	7721	5912	9639	7257	5244	5827	20759	4720	7035	9636	8839	8476	5534	7286	6590	15312	5338	10834	4273	12498	12714
Metabolism; Metabolism of Terpenoids and Polyketides; Biosynthesis of type II polyketide products	1783	297	959	981	805	435	971	1054	938	994	854	964	837	1205	316	950	1188	1440	569	168	1097	632	626	588	562	484	2070	351
Metabolism; Metabolism of Terpenoids and Polyketides; Biosynthesis of vancomycin group antibiotics	34617	6123	15568	31921	23584	11099	20273	20250	15393	21873	19364	13659	17722	68288	15770	17200	40955	22585	23623	14271	18750	15910	57519	14284	27866	10185	33927	34302
Metabolism; Metabolism of Terpenoids and Polyketides; Carotenoid biosynthesis	24303	5520	10789	20860	16235	9360	14351	13759	10605	16270	12718	9581	11125	28544	7347	13106	16391	15681	12460	9289	12993	10060	25041	8820	12185	7946	23197	14542
Metabolism; Metabolism of Terpenoids and Polyketides; Geraniol degradation	196234	35441	77230	182917	138704	73752	110731	116439	76005	129340	97547	75898	62842	278553	72680	98783	141767	106918	102378	74587	99738	85769	224979	73720	108573	54059	166442	134806
Metabolism; Metabolism of Terpenoids and Polyketides; Limonene and pinene degradation	183200	36056	73178	178533	132602	75533	109692	109582	71430	129366	94992	70829	66050	256817	67886	96443	140237	104611	103635	76659	94714	82403	227607	68917	108519	55705	159593	136302
Metabolism; Metabolism of Terpenoids and Polyketides; Polyketide sugar unit biosynthesis	96501	16860	42185	89732	65079	31515	57298	56563	42091	63652	53375	37558	49376	201511	45438	48756	115376	62140	66371	39522	51216	43486	160900	39200	79785	29061	94510	99582
Metabolism; Metabolism of Terpenoids and Polyketides; Prenyltransferases	176072	32447	76654	161905	116569	60655	106031	102670	76124	120811	94783	68653	84189	314068	73893	91142	190141	113962	115169	68338	92647	78131	264402	69871	138007	54609	170618	169711
Metabolism; Metabolism of Terpenoids and Polyketides; Terpenoid backbone biosynthesis	280545	52314	120156	262097	191991	98202	165468	164192	119947	191549	149866	108651	131311	525276	124053	143300	314318	178181	189644	116885	146901	126924	445207	112265	219239	84627	266811	274972
Metabolism; Metabolism of Terpenoids and Polyketides; Tetracycline biosynthesis	73521	14119	31230	71206	50741	28157	46162	43963	30781	53722	40882	28651	35555	125361	30587	39139	80912	46227	51327	32043	38634	32341	114347	29173	58787	24286	70814	74156
Metabolism; Metabolism of Terpenoids and Polyketides; Zeatin biosynthesis	18446	3458	8000	17557	12664	6578	11291	10911	8088	13113	10357	7191	9835	41059	9749	9599	28614	12058	14482	8389	9798	8328	36118	7487	16908	5853	18096	21291
Metabolism; Nucleotide Metabolism; Purine metabolism	970784	188314	423208	922463	666843	359702	600201	572207	422799	710757	530786	379428	493021	1926697	452551	515923	1193591	638922	732946	445159	516319	439900	1650949	390066	930079	317608	951167	1120319
Metabolism; Nucleotide Metabolism; Pyrimidine metabolism	689367	132997	299669	657147	477003	252661	423927	406575	299450	499158	380127	267979	352471	1361527	316588	363586	823614	449939	509685	309065	366076	311833	1161774	277772	630957	222042	674756	769396
Metabolism; Xenobiotics Biodegradation and Metabolism; 1,1,1-Trichloro-2,2-bis(4-chlorophenyl)ethane (DDT) degradation	734	145	349	576	444	136	298	350	294	304	257	193	419	610	101	321	144	508	133	164	374	422	467	356	182	176	675	270
Metabolism; Xenobiotics Biodegradation and Metabolism; Aminobenzoate degradation	193717	37437	78829	184158	137688	76139	112530	114672	77298	136348	100096	75374	72042	279870	73670	100510	160489	112890	108246	79974	101016	87815	246715	73625	98296	58018	169928	135265
Metabolism; Xenobiotics Biodegradation and Metabolism; Atrazine degradation	16290	4545	7515	16805	12392	9090	12613	9941	7094	14594	9907	6906	8367	19540	5808	10624	11605	11567	13065	9027	9604	7714	21475	5997	19301	7837	16117	20458
Metabolism; Xenobiotics Biodegradation and Metabolism; Benzoate degradation	243051	47892	100339	225543	175801	95806	136667	143067	99011	174233	124790	93296	93293	398219	103393	125170	236858	142717	141931	103467	127862	111339	337463	93985	134869	71283	211864	185772
Metabolism; Xenobiotics Biodegradation and Metabolism; Bisphenol degradation	51543	10453	20404	53586	37662	22013	32669	30768	20259	38769	27920	20070	21045	74308	20029	27748	47688	31412	32775	22956	26560	23826	78244	19178	32424	16806	46880	43095
Metabolism; Xenobiotics Biodegradation and Metabolism; Caprolactam degradation	128548	24825	51185	121884	92090	50927	74422	76467	49750	86588	64864	50024	41977	166593	45153	65524	87806	71833	68054	51405	66199	57654	145735	48239	71795	37147	110088	88708
Metabolism; Xenobiotics Biodegradation and Metabolism; Chloroalkane and chloroalkene degradation	129595	26096	54376	129518	93999	51306	79958	76664	54899	94586	72138	50366	60116	250567	63245	68007	157777	83202	89216	57313	68969	62364	236903	50668	83570	41052	121191	115391
Metabolism; Xenobiotics Biodegradation and Metabolism; Chlorocyclohexane and chlorobenzene degradation	29729	7011	12149	30781	22597	14271	18718	17866	11811	22552	16695	11789	12965	48394	13362	16518	32693	17937	18394	15538	15880	14032	48936	10730	14027	10486	26267	21281
Metabolism; Xenobiotics Biodegradation and Metabolism; Dioxin degradation	16915	3197	7163	17145	12072	7318	10223	10522	7215	12813	9538	6940	7947	31464	7638	9442	19576	11006	11271	8668	9133	7520	29325	6683	8852	5471	15728	12311
Metabolism; Xenobiotics Biodegradation and Metabolism; Drug metabolism - cytochrome P450	65169	16319	26793	66425	49188	32123	41978	39410	25918	53755	35046	25310	25825	91511	25544	38177	52376	40355	42835	33095	34508	31682	91446	24666	40766	23828	58620	53083
Metabolism; Xenobiotics Biodegradation and Metabolism; Drug metabolism - other enzymes	96824	20010	42488	91838	68637	38858	59615	57535	41833	70901	54947	37572	49128	180516	41993	52565	101911	62501	64046	43445	52438	43857	151428	38197	67885	32441	92755	87845
Metabolism; Xenobiotics Biodegradation and Metabolism; Ethylbenzene degradation	33011	6654	14357	31384	23677	13036	20049	19328	14141	23955	17899	12622	15058	62542	15684	17868	39882	21099	22145	14179	17979	15752	52557	12962	23690	10834	30845	30802
Metabolism; Xenobiotics Biodegradation and Metabolism; Fluorobenzoate degradation	13657	3260	5978	13460	9661	6398	8659	8063	5697	10683	7479	5419	5356	13596	3980	7562	7555	8896	6395	5925	7492	6844	13943	5010	5881	4888	12447	7441
Metabolism; Xenobiotics Biodegradation and Metabolism; Metabolism of xenobiotics by cytochrome P450	61485	15322	25207	62542	45803	30178	39579	37126	24490	51270	32779	23908	24287	85425	23778	36240	48771	38335	40348	30694	32348	29617	85511	23205	38939	22508	55648	50602
Metabolism; Xenobiotics Biodegradation and Metabolism; Naphthalene degradation	107442	21981	44711	105957	79600	43986	64777	63725	44215	75787	58420	41449	44967	196298	49424	56785	108936	65187	67886	47659	57364	50774	170224	41963	61476	33833	96710	83817
Metabolism; Xenobiotics Biodegradation and Metabolism; Nitrotoluene degradation	77709	14925	35598	71735	54779	25808	44984	43862	35925	59337	39738	29630	42443	173528	40827	39460	107001	55651	66456	36817	41982	39124	154505	33867	81909	23685	77936	104225
Metabolism; Xenobiotics Biodegradation and Metabolism; Polycyclic aromatic hydrocarbon degradation	59517	12041	25152	57893	42825	23738	35546	34919	24416	41923	31850	23308	24854	88545	21774	31178	47547	36463	34329	25961	31734	27492	77496	22696	34939	18540	53750	45370
Metabolism; Xenobiotics Biodegradation and Metabolism; Styrene degradation	38958	8453	16058	37513	28917	16237	22813	22377	15836	29422	19549	14413	14883	47495	12923	20814	24847	24010	21911	16502	20122	18325	47111	14844	20271	12082	34522	26266
Metabolism; Xenobiotics Biodegradation and Metabolism; Toluene degradation	85756	16368	37404	80918	57909	32368	52406	50996	37186	63758	46395	34198	41925	153016	37167	45965	104286	54773	63607	40823	45548	37652	134984	34018	81306	28292	82551	94956
Metabolism; Xenobiotics Biodegradation and Metabolism; Xylene degradation	12165	2306	5518	11469	8166	5019	7202	7686	5511	8569	7129	5267	6289	23785	5520	6811	16351	8312	7652	5907	6990	5316	19571	4848	5975	3971	11650	7902
Organismal Systems; Environmental Adaptation; Circadian rhythm - plant	2669	529	1300	2793	1894	990	1732	1660	1136	1831	1667	1068	1196	2862	680	1416	1299	1625	1133	849	1480	1206	2510	1216	1185	858	2643	1324
Organismal Systems; Environmental Adaptation; Plant-pathogen interaction	74039	13959	32117	71296	50521	27056	46901	44509	32095	55524	40865	29334	36784	141071	33129	39687	88417	49121	56778	30558	39265	33522	122816	30067	86633	23901	74062	95083
Unclassified; Cellular Processes and Signaling; Cell division	48602	9272	20492	46209	34338	17606	28806	28535	20569	33957	25574	18674	21598	95865	23579	24644	57308	30623	33550	20878	25395	22033	84241	19547	35131	14424	45620	48170
Unclassified; Cellular Processes and Signaling; Cell motility and secretion	193181	34341	82818	186375	130803	67130	118427	113580	82668	137393	103898	75290	86769	336917	80894	99161	187357	125587	129420	76503	101460	88731	298772	78506	157495	60355	188979	195680
Unclassified; Cellular Processes and Signaling; Electron transfer carriers	23066	4848	10329	20656	17531	8144	12624	12504	10699	16983	11801	8470	12292	72014	17346	11478	43674	16056	20715	11696	12489	11883	60403	9660	16074	6677	21758	28194
Unclassified; Cellular Processes and Signaling; Germination	100	31	56	111	67	25	34	37	64	36	151	35	320	2189	315	48	1902	98	165	65	58	153	865	75	286	40	47	421
Unclassified; Cellular Processes and Signaling; Inorganic ion transport and metabolism	168091	33402	72122	167208	117307	66727	109286	99550	71274	128824	90817	67457	76427	277503	68684	91488	161375	111144	123370	76249	89411	77583	260428	64866	155317	57268	164668	187545
Unclassified; Cellular Processes and Signaling; Membrane and intracellular structural molecules	356270	68079	149385	349953	249224	135273	223014	211636	150292	273566	191887	137904	165408	688306	168403	189655	435949	226763	275350	162595	185532	160144	621059	142535	350843	116954	342743	431306
Unclassified; Cellular Processes and Signaling; Other ion-coupled transporters	491227	97125	211816	471742	342857	185029	303446	288053	211512	354021	270508	191172	238393	936772	223378	260537	565195	320771	360982	218783	260543	231097	839733	195622	440064	159480	474168	530317
Unclassified; Cellular Processes and Signaling; Other transporters	125997	22690	53412	117596	83366	43378	75855	73334	53693	91682	65123	48489	58319	235850	55205	65486	147878	80887	91236	52380	65040	55221	199643	50085	111448	39833	121908	139589
Unclassified; Cellular Processes and Signaling; Pores ion channels	246445	47607	103568	239326	174840	91368	151455	146208	104408	187013	134776	93433	116688	488481	117706	128713	304126	154682	191408	110830	129922	113139	425714	100204	256628	80264	234911	308921
Unclassified; Cellular Processes and Signaling; Signal transduction mechanisms	256031	44346	108625	243852	167433	87290	159265	151465	108393	180613	137391	103024	115761	528358	123530	131021	313823	162374	173750	97806	133518	112842	423016	101003	211573	79529	246487	277007
Unclassified; Cellular Processes and Signaling; Sporulation	23153	4253	11282	19109	14364	6072	12557	12880	11135	11841	13495	9410	17096	111371	17819	11185	64414	16152	17822	9982	12973	11415	55534	9778	18100	6830	22458	25993
Unclassified; Genetic Information Processing; Protein folding and associated processing	448018	86893	193805	417823	303765	162280	275151	261855	195391	327873	236135	175645	216737	881558	209967	236484	527969	295917	337537	198864	235862	200305	756584	177916	423033	146497	438498	521076
Unclassified; Genetic Information Processing; Replication, recombination and repair proteins	406485	74635	176698	385537	278886	142545	246083	238328	176919	292087	219244	158171	199198	859270	198017	212812	496081	266129	299876	174295	216322	187294	696916	166387	391542	127761	394588	473765
Unclassified; Genetic Information Processing; Restriction enzyme	94834	15454	39884	87090	60964	27910	57404	54896	41725	63692	50045	37069	48840	257414	61209	47241	174187	62955	77469	35082	48462	42028	207374	37748	97798	27337	94468	127638
Unclassified; Genetic Information Processing; Transcription related proteins	5080	829	1996	5028	3153	1553	3021	2990	1940	3700	2439	1965	1775	6036	1216	2698	1965	2956	2632	1334	2463	2231	4439	2190	2719	1656	4858	3458
Unclassified; Genetic Information Processing; Translation proteins	416611	77455	178853	394898	282001	148143	254938	246484	178777	298772	226139	163694	203840	806270	187562	218616	497221	267308	301337	177749	218826	184168	681013	166189	372469	131826	405174	455677
Unclassified; Metabolism; Amino acid metabolism	131305	25035	57447	127322	92231	47577	79577	77486	56452	90334	73673	52169	60676	232572	57032	67399	143077	84070	84127	51478	70883	61716	211880	52588	82535	40165	124944	112436
Unclassified; Metabolism; Biosynthesis and biodegradation of secondary metabolites	32816	6776	13484	32935	24338	13711	19989	19637	13193	24896	17954	12474	15989	68260	16832	17576	43582	19907	24267	17487	17179	15678	59799	13033	28780	10925	30067	36567
Unclassified; Metabolism; Carbohydrate metabolism	56710	11347	26138	53341	38876	18942	34575	32347	26429	39757	30752	22769	28559	97883	23630	28926	57455	41501	40652	21662	31175	28874	99388	23421	49992	17660	57551	60806
Unclassified; Metabolism; Energy metabolism	518022	94870	220206	489784	356487	182001	308661	303542	220271	364808	277084	200885	243274	1067356	251331	264852	626829	328554	357170	216503	272706	234478	883273	206341	392557	158349	493940	522092
Unclassified; Metabolism; Glycan biosynthesis and metabolism	46040	8371	19244	42861	30955	15558	27277	26471	19715	34279	22348	17459	20747	93621	21344	23553	48580	30607	35958	20373	23225	20554	77348	18548	49775	13581	45169	59644
Unclassified; Metabolism; Lipid metabolism	59787	11320	25806	56757	40624	21117	35914	35137	25867	42520	32332	23345	29028	126094	30110	30984	79827	38988	41906	24118	31356	28209	106413	23901	48514	18106	57521	61831
Unclassified; Metabolism; Metabolism of cofactors and vitamins	100718	19551	41912	98146	68858	38942	64246	60441	41818	77388	53665	39864	48646	197751	48233	54472	132445	63736	78536	47096	52282	44113	175516	39266	103978	34387	97448	125965
Unclassified; Metabolism; Nucleotide metabolism	23899	3779	10566	19893	15097	6277	12660	13353	10722	14068	11521	9483	10549	46523	10856	11249	24788	15760	13504	7093	12305	10868	37510	9616	11951	5933	23008	17971
Unclassified; Metabolism; Others	447535	92303	195983	443363	326285	174367	278876	265439	192795	311608	259332	175895	225575	868669	208834	233919	526452	287646	307687	208956	246834	212183	776534	177497	318641	146131	426363	420512
Unclassified; Poorly Characterized; Function unknown	835931	161658	354560	801376	574177	313428	517110	492037	353822	630315	442028	325933	393179	1558057	372031	446386	931495	539452	616204	376891	437346	376464	1354786	331413	763011	273219	810260	941353
Unclassified; Poorly Characterized; General function prediction only	1858341	351141	805287	1732168	1267730	659542	1114865	1085165	804302	1289884	998382	724692	901305	3623924	853387	961409	2198158	1204369	1302878	800297	983509	844750	3062670	739027	1545588	580176	1787885	1910566
