# Supplementary material for: Seaweed Loads Cause Stronger Bacterial Community Shifts in Coastal Lagoon Sediments Than Nutrient Loads
Source: Front Microbiol. 2019 Jan 9;9:3283. doi: 10.3389/fmicb.2018.03283 (PMC6333863; doi:10.3389/fmicb.2018.03283)
Supplement: Supplementary file 7 [file Table_7.XLSX]

## Sheet: Folha1
Table S7. Relative abundance of KO genes participating in nitrogen and sulfur cycles' pathways. Last collumn decribes the ultimate KEGG pathway of each KO gene. Light grey- No nutrients or seaweeds added (Control), Dark grey- Only nutrients added (N2SW0), Light red- Only Gracilaria added (N0Grac), Dark red- Nutrients and Gracilaria added (N2Grac), Light green- Only Ulva added (N0Ulva), Dark green…
	N0SW0	N2SW0	N0Gracilaria	N2Gracilaria	N0Ulva	N2Ulva	KEGG Description	KEGG pathway
K00367	8.41976e-05	3.15475e-05	2.2389e-05	2.00126e-05	4.42276e-05	1.60369e-05	ferredoxin-nitrate reductase [EC:1.7.7.2]	Assimilatory Nitrate reduction
K00372	0.0179351	0.0201563	0.0123354	0.0150139	0.0140113	0.0238671	nitrate reductase catalytic subunit [EC:1.7.99.4]	Assimilatory Nitrate reduction
K00366	0.00547495	0.00761683	0.00823735	0.0126513	0.00800029	0.0336603	ferredoxin-nitrite reductase [EC:1.7.7.1]	Assimilatory Nitrate reduction
K00390	0.0443858	0.0466398	0.0339667	0.0361516	0.03596	0.0483276	phosphoadenosine phosphosulfate reductase [EC:1.8.4.8]	Assimilatory sulfate reduction
K00392	0.00665793	0.00627416	0.00434256	0.00450172	0.00457215	0.00427649	sulfite reductase (ferredoxin) [EC:1.8.7.1]	Assimilatory sulfate reduction
K00860	0.038352	0.0392956	0.0347029	0.0387855	0.0381655	0.0455308	adenylylsulfate kinase [EC:2.7.1.25]	Assimilatory sulfate reduction
K13811	0.000616748	0.000535045	0.000448675	0.000465848	0.000506161	0.000325014	3'-phosphoadenosine 5'-phosphosulfate synthase [EC:2.7.7.4 2.7.1.25]	Assimilatory sulfate reduction
K00955	0.020921	0.0226561	0.0349366	0.0429358	0.0342587	0.0250592	bifunctional enzyme CysN/CysC [EC:2.7.7.4 2.7.1.25]	Assimilatory sulfate reduction
K00380	0.0154376	0.0156917	0.0124062	0.0129526	0.017124	0.0143188	sulfite reductase (NADPH) flavoprotein alpha-component [EC:1.8.1.2]	Assimilatory sulfate reduction
K00381	0.0269075	0.0300913	0.0173201	0.0197613	0.0209963	0.0268746	sulfite reductase (NADPH) hemoprotein beta-component [EC:1.8.1.2]	Assimilatory sulfate reduction
K00369	3.99939e-05	3.28094e-05	0.00027225	0.000167883	0.00011106	6.52165e-05	nitrate reductase [EC:1.7.99.4]	Denitrification
K00368	0.00640007	0.00790328	0.00549604	0.00878996	0.00719141	0.019597	nitrite reductase (NO-forming) [EC:1.7.2.1]	Denitrification
K02305	0.0105436	0.0141333	0.0078245	0.0121298	0.0088013	0.0263999	nitric-oxide reductase, cytochrome c-containing subunit II [EC:1.7.99.7];nitric oxide reductase, cytochrome c-containing subunit II	Denitrification
K00376	0.00812086	0.0097507	0.00681878	0.00977614	0.00773689	0.0176876	nitrous-oxide reductase [EC:1.7.99.6];nitrous-oxide reductase [EC:1.7.2.4]	Denitrification
K00370	0.0124918	0.0150128	0.0146092	0.0179524	0.0139464	0.0156627	nitrate reductase 1, alpha subunit [EC:1.7.99.4]	Dissimilatory Nitrate reduction
K00371	0.0149788	0.0177108	0.0164702	0.0202171	0.0154335	0.0174791	nitrate reductase 1, beta subunit [EC:1.7.99.4]	Dissimilatory Nitrate reduction
K00373	0.00134295	0.00218309	0.00754239	0.0107212	0.0068946	0.00408298	nitrate reductase 1, delta subunit [EC:1.7.99.4]	Dissimilatory Nitrate reduction
K00374	0.00184498	0.00250487	0.00848721	0.0117229	0.00757275	0.00449353	nitrate reductase 1, gamma subunit [EC:1.7.99.4]	Dissimilatory Nitrate reduction
K02567	0.0138074	0.0142986	0.0193539	0.0225308	0.021418	0.0228322	periplasmic nitrate reductase NapA [EC:1.7.99.4]	Dissimilatory Nitrate reduction
K02568	0.00563808	0.00684328	0.0117641	0.015731	0.0114432	0.0161619	cytochrome c-type protein NapB	Dissimilatory Nitrate reduction
K00372	0.0179351	0.0201563	0.0123354	0.0150139	0.0140113	0.0238671	nitrate reductase catalytic subunit [EC:1.7.99.4]	Dissimilatory Nitrate reduction
K00362	0.0254161	0.0257188	0.0188264	0.0194077	0.020387	0.0203016	nitrite reductase (NAD(P)H) large subunit [EC:1.7.1.4]	Dissimilatory Nitrate reduction
K00363	0.0246278	0.0260557	0.0216886	0.0245977	0.0221679	0.0202898	nitrite reductase (NAD(P)H) small subunit [EC:1.7.1.4]	Dissimilatory Nitrate reduction
K03385	0.0145672	0.0129963	0.01883	0.0208242	0.0202179	0.0122832	cytochrome c-552 [EC:1.7.2.2];formate-dependent nitrite reductase, periplasmic cytochrome c552 subunit [EC:1.7.2.2]	Dissimilatory Nitrate reduction
K11180	0.0129706	0.0128979	0.0152326	0.0125735	0.0140909	0.0170194	sulfite reductase, dissimilatory-type alpha subunit [EC:1.8.99.3]	Dissimilatory sulfate reduction
K11181	0.0119171	0.0111211	0.014671	0.0155175	0.0136103	0.0111584	sulfite reductase, dissimilatory-type beta subunit [EC:1.8.99.3]	Dissimilatory sulfate reduction
K00395	0.0125276	0.0118543	0.0149021	0.0114183	0.013686	0.0116278	adenylylsulfate reductase, subunit B [EC:1.8.99.2]	Dissimilatory sulfate reduction
K00958	0.0375048	0.0349773	0.0466496	0.0423544	0.044032	0.0390497	sulfate adenylyltransferase [EC:2.7.7.4]	Dissimilatory sulfate reduction
K00956	0.0216683	0.0225375	0.0181628	0.0206452	0.0186415	0.0329536	sulfate adenylyltransferase subunit 1 [EC:2.7.7.4]	Dissimilatory sulfate reduction
K00957	0.0344074	0.0359036	0.0344495	0.0390801	0.0346745	0.0431466	sulfate adenylyltransferase subunit 2 [EC:2.7.7.4]	Dissimilatory sulfate reduction
K10944	4.20988e-06	4.03808e-05	1.43289e-05	2.22362e-05	2.35881e-05	9.62211e-06	ammonia monooxygenase subunit A [EC:1.13.12.-]	Nitrification
K10945	4.20988e-06	4.03808e-05	1.43289e-05	2.22362e-05	2.35881e-05	9.62211e-06	ammonia monooxygenase subunit B [EC:1.13.12.-]	Nitrification
K10946	8.41976e-06	7.82378e-05	2.86579e-05	4.22488e-05	4.71761e-05	1.81751e-05	ammonia monooxygenase subunit C [EC:1.13.12.-]	Nitrification
K10535	0.0168774	0.0140727	0.0304785	0.0235159	0.0236834	0.0134421	hydroxylamine oxidase [EC:1.7.3.4]	Nitrification
K02585	0.0180678	0.0159656	0.0309478	0.0252214	0.0264884	0.0154852	nitrogen fixation protein NifB	Nitrogen fixation
K02593	0.000819874	0.000793735	0.000725402	0.000637067	0.000661449	0.000697069	nitrogen fixation protein NifT	Nitrogen fixation
K04488	0.0513132	0.0505025	0.0519594	0.0519137	0.0465324	0.0628174	nitrogen fixation protein NifU and related proteins	Nitrogen fixation
K02595	0.00213546	0.00229792	0.00156454	0.00146092	0.00154895	0.00172663	nitrogen fixation protein NifW	Nitrogen fixation
K02596	0.00395203	0.00393586	0.0100114	0.0121298	0.00935267	0.00484954	nitrogen fixation protein NifX	Nitrogen fixation
K02597	0.00500344	0.00600538	0.00308878	0.00327873	0.00328366	0.0033346	nitrogen fixation protein NifZ	Nitrogen fixation
K10851	2.10494e-06	0	0	0	0	0	nitrogen regulatory protein A	Nitrogen fixation
K02589	0.0106394	0.00876137	0.0123256	0.0104021	0.0127395	0.00757153	nitrogen regulatory protein PII 1	Nitrogen fixation
K04751	0.0779712	0.076249	0.0935921	0.0906858	0.0941793	0.0690408	nitrogen regulatory protein P-II 1	Nitrogen fixation
K02590	0.0106394	0.00876137	0.0123256	0.0104021	0.0127395	0.00757153	nitrogen regulatory protein PII 2	Nitrogen fixation
K04752	0.0225439	0.0242979	0.0134334	0.0147048	0.0151504	0.0221052	nitrogen regulatory protein P-II 2	Nitrogen fixation
K02591	0.0187603	0.0166508	0.0281877	0.0261331	0.0267105	0.0156669	nitrogenase molybdenum-iron protein beta chain [EC:1.18.6.1]	Nitrogen fixation
K02586	0.0170521	0.0147655	0.0268623	0.0245476	0.0250299	0.0142386	nitrogenase molybdenum-iron protein alpha chain [EC:1.18.6.1]	Nitrogen fixation
K02588	0.0176605	0.0152273	0.035319	0.0341748	0.0313171	0.0158626	nitrogenase iron protein NifH [EC:1.18.6.1]	Nitrogen fixation
K00531	0.000179972	0.000169095	9.49292e-05	0.000113405	0.0001317	9.5152e-05	nitrogenase [EC:1.18.6.1]	Nitrogen fixation
K02592	0.0143357	0.0124259	0.0176228	0.0129192	0.0170227	0.0111467	nitrogenase molybdenum-iron protein NifN	Nitrogen fixation
K08352	0.0244257	0.0214283	0.0400682	0.0403698	0.039627	0.022751	thiosulfate reductase [EC:1.-.-.-]	Thiosulfate reduction
K08354	0.00505712	0.00481541	0.00857497	0.00491753	0.00519822	0.00485168	thiosulfate reductase cytochrome b subunit	Thiosulfate reduction

## Sheet: Ass_NitrateReduction
PERMANOVA
Permutational MANOVA
Resemblance worksheet
Name: Resem4
Data type: Similarity
Selection: All
Transform: Square root
Resemblance: S17 Bray Curtis similarity
Sums of squares type: Type III (partial)
Fixed effects sum to zero for mixed terms
Permutation method: Permutation of residuals under a reduced model
Number of permutations: 999
Factors
Name	Abbrev.	Type	Levels
Seaweeds	Se	Fixed	3
Nutrients	Nu	Fixed	2
PERMANOVA table of results
						Unique
Source	df	SS	MS	Pseudo-F	P(perm)	perms
Se	2	835.53	417.77	1.4663	0.243	998
Nu	1	315.85	315.85	1.1086	0.294	999
SexNu	2	157.5	78.751	0.2764	0.877	998
Res	22	6268.1	284.91
Total	27	7520.6
Details of the expected mean squares (EMS) for the model
Source	EMS
Se	1*V(Res) + 9,2444*S(Se)
Nu	1*V(Res) + 13,846*S(Nu)
SexNu	1*V(Res) + 4,6222*S(SexNu)
Res	1*V(Res)
Construction of Pseudo-F ratio(s) from mean squares
Source	Numerator	Denominator	Num.df	Den.df
Se	1*Se	1*Res	2	22
Nu	1*Nu	1*Res	1	22
SexNu	1*SexNu	1*Res	2	22
Estimates of components of variation
Source	Estimate	Sq.root
S(Se)	14.371	3.791
S(Nu)	2.2343	1.4948
S(SexNu)	-44.602	-6.6785
V(Res)	284.91	16.879

## Sheet: Ass_SulfateReduction
PERMANOVA
Permutational MANOVA
Resemblance worksheet
Name: Resem7
Data type: Similarity
Selection: All
Transform: Square root
Resemblance: S17 Bray Curtis similarity
Sums of squares type: Type III (partial)
Fixed effects sum to zero for mixed terms
Permutation method: Permutation of residuals under a reduced model
Number of permutations: 999
Factors
Name	Abbrev.	Type	Levels
Seaweeds	Se	Fixed	3
Nutrients	Nu	Fixed	2
PERMANOVA table of results
						Unique
Source	df	SS	MS	Pseudo-F	P(perm)	perms
Se	2	126.55	63.275	0.35464	0.765	999
Nu	1	145.24	145.24	0.81402	0.392	999
SexNu	2	165	82.499	0.46239	0.676	998
Res	22	3925.2	178.42
Total	27	4325.1
Details of the expected mean squares (EMS) for the model
Source	EMS
Se	1*V(Res) + 9,2444*S(Se)
Nu	1*V(Res) + 13,846*S(Nu)
SexNu	1*V(Res) + 4,6222*S(SexNu)
Res	1*V(Res)
Construction of Pseudo-F ratio(s) from mean squares
Source	Numerator	Denominator	Num.df	Den.df
Se	1*Se	1*Res	2	22
Nu	1*Nu	1*Res	1	22
SexNu	1*SexNu	1*Res	2	22
Estimates of components of variation
Source	Estimate	Sq.root
S(Se)	-12.456	-3.5293
S(Nu)	-2.3966	-1.5481
S(SexNu)	-20.752	-4.5554
V(Res)	178.42	13.357

## Sheet: Diss_NitriteReduction
PERMANOVA
Permutational MANOVA
Resemblance worksheet
Name: Resem5
Data type: Similarity
Selection: All
Transform: Square root
Resemblance: S17 Bray Curtis similarity
Sums of squares type: Type III (partial)
Fixed effects sum to zero for mixed terms
Permutation method: Permutation of residuals under a reduced model
Number of permutations: 999
Factors
Name	Abbrev.	Type	Levels
Seaweeds	Se	Fixed	3
Nutrients	Nu	Fixed	2
PERMANOVA table of results
						Unique
Source	df	SS	MS	Pseudo-F	P(perm)	perms
Se	2	450.93	225.47	1.1371	0.336	997
Nu	1	466.09	466.09	2.3506	0.121	998
SexNu	2	185.63	92.815	0.46808	0.724	999
Res	22	4362.4	198.29
Total	27	5376.1
Details of the expected mean squares (EMS) for the model
Source	EMS
Se	1*V(Res) + 9,2444*S(Se)
Nu	1*V(Res) + 13,846*S(Nu)
SexNu	1*V(Res) + 4,6222*S(SexNu)
Res	1*V(Res)
Construction of Pseudo-F ratio(s) from mean squares
Source	Numerator	Denominator	Num.df	Den.df
Se	1*Se	1*Res	2	22
Nu	1*Nu	1*Res	1	22
SexNu	1*SexNu	1*Res	2	22
Estimates of components of variation
Source	Estimate	Sq.root
S(Se)	2.9397	1.7146
S(Nu)	19.341	4.3979
S(SexNu)	-22.819	-4.7769
V(Res)	198.29	14.082

## Sheet: Diss_SulfateReduction
PERMANOVA
Permutational MANOVA
Resemblance worksheet
Name: Resem6
Data type: Similarity
Selection: All
Transform: Square root
Resemblance: S17 Bray Curtis similarity
Sums of squares type: Type III (partial)
Fixed effects sum to zero for mixed terms
Permutation method: Permutation of residuals under a reduced model
Number of permutations: 999
Factors
Name	Abbrev.	Type	Levels
Seaweeds	Se	Fixed	3
Nutrients	Nu	Fixed	2
PERMANOVA table of results
						Unique
Source	df	SS	MS	Pseudo-F	P(perm)	perms
Se	2	258.67	129.33	0.66114	0.522	999
Nu	1	145.26	145.26	0.74253	0.414	998
SexNu	2	179.58	89.789	0.45898	0.652	998
Res	22	4303.7	195.62
Total	27	4839.6
Details of the expected mean squares (EMS) for the model
Source	EMS
Se	1*V(Res) + 9,2444*S(Se)
Nu	1*V(Res) + 13,846*S(Nu)
SexNu	1*V(Res) + 4,6222*S(SexNu)
Res	1*V(Res)
Construction of Pseudo-F ratio(s) from mean squares
Source	Numerator	Denominator	Num.df	Den.df
Se	1*Se	1*Res	2	22
Nu	1*Nu	1*Res	1	22
SexNu	1*SexNu	1*Res	2	22
Estimates of components of variation
Source	Estimate	Sq.root
S(Se)	-7.1708	-2.6778
S(Nu)	-3.6376	-1.9073
S(SexNu)	-22.897	-4.7851
V(Res)	195.62	13.987

## Sheet: Nitrification
PERMANOVA
Permutational MANOVA
Resemblance worksheet
Name: Resem3
Data type: Similarity
Selection: All
Transform: Square root
Resemblance: S17 Bray Curtis similarity
Sums of squares type: Type III (partial)
Fixed effects sum to zero for mixed terms
Permutation method: Permutation of residuals under a reduced model
Number of permutations: 999
Factors
Name	Abbrev.	Type	Levels
Seaweeds	Se	Fixed	3
Nutrients	Nu	Fixed	2
PERMANOVA table of results
						Unique
Source	df	SS	MS	Pseudo-F	P(perm)	perms
Se	2	40.296	20.148	0.060198	0.961	998
Nu	1	17.67	17.67	0.052794	0.9	997
SexNu	2	281.4	140.7	0.42039	0.69	999
Res	11	3681.6	334.69
Total	16	4171.1
Details of the expected mean squares (EMS) for the model
Source	EMS
Se	1*V(Res) + 4,7262*S(Se)
Nu	1*V(Res) + 6,75*S(Nu)
SexNu	1*V(Res) + 2,3631*S(SexNu)
Res	1*V(Res)
Construction of Pseudo-F ratio(s) from mean squares
Source	Numerator	Denominator	Num.df	Den.df
Se	1*Se	1*Res	2	11
Nu	1*Nu	1*Res	1	11
SexNu	1*SexNu	1*Res	2	11
Estimates of components of variation
Source	Estimate	Sq.root
S(Se)	-66.554	-8.1581
S(Nu)	-46.966	-6.8532
S(SexNu)	-82.093	-9.0605
V(Res)	334.69	18.295

## Sheet: NitrogenFixation
PERMANOVA
Permutational MANOVA
Resemblance worksheet
Name: Resem2
Data type: Similarity
Selection: All
Transform: Square root
Resemblance: S17 Bray Curtis similarity
Sums of squares type: Type III (partial)
Fixed effects sum to zero for mixed terms
Permutation method: Permutation of residuals under a reduced model
Number of permutations: 999
Factors
Name	Abbrev.	Type	Levels
Seaweeds	Se	Fixed	3
Nutrients	Nu	Fixed	2
PERMANOVA table of results
						Unique
Source	df	SS	MS	Pseudo-F	P(perm)	perms
Se	2	305.43	152.71	0.70988	0.521	999
Nu	1	8.3489	8.3489	0.038809	0.976	997
SexNu	2	70.946	35.473	0.16489	0.96	999
Res	22	4732.8	215.13
Total	27	5104.9
Details of the expected mean squares (EMS) for the model
Source	EMS
Se	1*V(Res) + 9,2444*S(Se)
Nu	1*V(Res) + 13,846*S(Nu)
SexNu	1*V(Res) + 4,6222*S(SexNu)
Res	1*V(Res)
Construction of Pseudo-F ratio(s) from mean squares
Source	Numerator	Denominator	Num.df	Den.df
Se	1*Se	1*Res	2	22
Nu	1*Nu	1*Res	1	22
SexNu	1*SexNu	1*Res	2	22
Estimates of components of variation
Source	Estimate	Sq.root
S(Se)	-6.7513	-2.5983
S(Nu)	-14.934	-3.8644
S(SexNu)	-38.867	-6.2344
V(Res)	215.13	14.667

## Sheet: ThiosulfateReduction
PERMANOVA
Permutational MANOVA
Resemblance worksheet
Name: Resem1
Data type: Similarity
Selection: All
Transform: Square root
Resemblance: S17 Bray Curtis similarity
Sums of squares type: Type III (partial)
Fixed effects sum to zero for mixed terms
Permutation method: Permutation of residuals under a reduced model
Number of permutations: 999
Factors
Name	Abbrev.	Type	Levels
Seaweeds	Se	Fixed	3
Nutrients	Nu	Fixed	2
PERMANOVA table of results
						Unique
Source	df	SS	MS	Pseudo-F	P(perm)	perms
Se	2	645.39	322.69	1.1128	0.335	999
Nu	1	15.759	15.759	5.4348E-2	0.942	999
SexNu	2	82.96	41.48	0.14305	0.942	999
Res	22	6379.4	289.97
Total	27	7112.7
Details of the expected mean squares (EMS) for the model
Source	EMS
Se	1*V(Res) + 9.2444*S(Se)
Nu	1*V(Res) + 13.846*S(Nu)
SexNu	1*V(Res) + 4.6222*S(SexNu)
Res	1*V(Res)
Construction of Pseudo-F ratio(s) from mean squares
Source	Numerator	Denominator	Num.df	Den.df
Se	1*Se	1*Res	2	22
Nu	1*Nu	1*Res	1	22
SexNu	1*SexNu	1*Res	2	22
Estimates of components of variation
Source	Estimate	Sq.root
S(Se)	3.5397	1.8814
S(Nu)	-19.804	-4.4502
S(SexNu)	-53.76	-7.3321
V(Res)	289.97	17.029
