# Supplementary material for: Seaweed Loads Cause Stronger Bacterial Community Shifts in Coastal Lagoon Sediments Than Nutrient Loads
Source: Front Microbiol. 2019 Jan 9;9:3283. doi: 10.3389/fmicb.2018.03283 (PMC6333863; doi:10.3389/fmicb.2018.03283)
Supplement: Supplementary file 8 [file Table_8.XLSX]

## Sheet: Table S8
Table S8. Relative abundance of Level 3 KEGG pathways related to carbon. Light grey- No nutrients or seaweeds added (Control), Dark grey- Only nutrients added (N2SW0), Light red- Only Gracilaria added (N0Grac), Dark red- Nutrients and Gracilaria added (N2Grac), Light green- Only Ulva added (N0Ulva), Dark green- Nutrients and Ulva added (N2Ulva)
Level 3 KEGG Pathways	N0SW0	N2SW0	N0Gracilaria	N2Gracilaria	N0Ulva	N2Ulva
Metabolism; Energy Metabolism; Carbon fixation pathways in prokaryotes	1.84794	1.82009	1.88724	1.87826	1.86755	1.894
Metabolism; Carbohydrate Metabolism; Amino sugar and nucleotide sugar metabolism	1.03536	1.02762	1.08338	1.06223	1.05099	1.03342
Metabolism; Carbohydrate Metabolism; Ascorbate and aldarate metabolism	0.111619	0.112934	0.097075	0.0949269	0.102201	0.101242
Metabolism; Carbohydrate Metabolism; Butanoate metabolism	1.0641	1.03688	0.974454	0.97143	1.00367	0.950678
Metabolism; Carbohydrate Metabolism; C5-Branched dibasic acid metabolism	0.35852	0.353524	0.349898	0.352005	0.352392	0.352872
Metabolism; Carbohydrate Metabolism; Citrate cycle (TCA cycle)	0.886103	0.88532	0.940816	0.953624	0.927028	0.978904
Metabolism; Carbohydrate Metabolism; Fructose and mannose metabolism	0.558375	0.548748	0.591538	0.572242	0.584737	0.538379
Metabolism; Carbohydrate Metabolism; Galactose metabolism	0.357903	0.352693	0.361173	0.346808	0.347855	0.31046
Metabolism; Carbohydrate Metabolism; Glycolysis / Gluconeogenesis	1.04099	1.03808	1.02475	1.00781	1.01831	1.03288
Metabolism; Carbohydrate Metabolism; Glyoxylate and dicarboxylate metabolism	0.707207	0.716666	0.64519	0.675438	0.682641	0.731261
Metabolism; Carbohydrate Metabolism; Inositol phosphate metabolism	0.1492	0.157017	0.12895	0.134417	0.136828	0.130521
Metabolism; Carbohydrate Metabolism; Pentose and glucuronate interconversions	0.319072	0.322501	0.290124	0.276652	0.292913	0.270907
Metabolism; Carbohydrate Metabolism; Pentose phosphate pathway	0.638273	0.632219	0.622076	0.606658	0.620712	0.591374
Metabolism; Carbohydrate Metabolism; Propanoate metabolism	0.997238	0.981261	0.864047	0.86484	0.901164	0.883184
Metabolism; Carbohydrate Metabolism; Pyruvate metabolism	1.12256	1.12219	1.10661	1.08718	1.10225	1.11773
Metabolism; Carbohydrate Metabolism; Starch and sucrose metabolism	0.550912	0.543325	0.574017	0.548542	0.555564	0.497947
Unclassified; Metabolism; Carbohydrate metabolism	0.114438	0.112073	0.10735	0.110307	0.118045	0.116968
